# Supplementary material for: Characterization of Long Non-Coding RNAs in the Bollworm, Helicoverpa zea, and Their Possible Role in Cry1Ac-Resistance
Source: Insects. 2021 Dec 22;13(1):12. doi: 10.3390/insects13010012 (PMC8779162; doi:10.3390/insects13010012)
Supplement: Supplementary file 1 [file insects-13-00012-s001.zip]

Archive with 1 entries (1 files):
- insects-1520542-supplementary.pdf
